# Supplementary material for: The Susceptibility of Chickens to Zika Virus: A Comprehensive Study on Age-Dependent Infection Dynamics and Host Responses
Source: Viruses. 2024 Apr 7;16(4):569. doi: 10.3390/v16040569 (PMC11054531; doi:10.3390/v16040569)
Supplement: Supplementary file 1 [file viruses-16-00569-s001.zip]

Archive with 1 entries (1 files):
- viruses-2922790-supplementary.pdf
